# Supplementary material for: Phenotypic Profile of Mycobacterium tuberculosis-Specific CD4 T-Cell Responses in People With Advanced Human Immunodeficiency Virus Who Develop Tuberculosis-Associated Immune Reconstitution Inflammatory Syndrome
Source: Open Forum Infect Dis. 2022 Oct 17;10(1):ofac546. doi: 10.1093/ofid/ofac546 (PMC9879713; doi:10.1093/ofid/ofac546)
Supplement: ofac546_Supplementary_Data [file ofac546_supplementary_data.zip]

Archive with 2 entries (2 files):
- Moseki_R_Supplementary_Figures_OFID_Version24 copy.pdf
- Supp Table 1_RM.pdf
